# Supplementary material for: Structure, Function, and Evolution of the Thiomonas spp. Genome
Source: PLoS Genet. 2010 Feb 26;6(2):e1000859. doi: 10.1371/journal.pgen.1000859 (PMC2829063; doi:10.1371/journal.pgen.1000859)
Supplement: Table S1 — List of ISs present in Thiomonas sp. 3As genome and plasmid. (0.05 MB XLS) [file pgen.1000859.s005.xls]

## Sheet: Table S1
			Genome			Plasmid
Name	Family	Group	Partials	Full	Total	Partials	Full	Total
ISThsp1	IS1182			11	11						Genome size	Number of bp corresponding to full IS	% full IS	Number of bp corresponding to partial IS	% partial IS	Total (pb)	Total (% of the genome)
ISThsp2	IS21		2	9	11					Chromosome	3738778	98513	2.6349	23735	0.634833	122248	3.26973
ISThsp3	IS66		3	7	10					Plasmid pTHI	46756	6215	13.2924	0	0	6215	13.2924
ISThsp4	IS3	IS3		2	2
ISThsp5	IS21			1	1
ISThsp6	IS5	IS427		2	2
ISThsp7	IS1634		1	4	5
ISThsp8	IS1634			1	1								Chromosome		Plasmid
ISThsp9	Tn3				0		1	1		Family	Group	Members	Full IS copy number	Partial IS copy number	Full IS copy number	Partial IS copy number
ISThsp10	IS21			3	3					IS110		1		3
ISThsp11	IS3	IS3		1	1					IS110	IS1111	1		1
ISThsp12	IS1634			1	1					IS1182		4	13	5
ISThsp13	IS1380			1	1					IS1380		1	1
ISThsp14	ISL3			1	1					IS1595	ISPna2	1	1
ISThsp15	IS630			1	1					IS1634		4	6	2
ISThsp16	IS1182		2	1	3					IS200/IS605	IS1341	1		2
ISThsp17	IS1595	ISPna2		1	1					IS21		7	14	9
ISThsp18	IS1182		1	1	2					IS3	IS3	3	3	1
ISThsp19	IS21		2	1	3					IS30		1		1
ISThsp20	IS5	IS427		1	1					IS5	IS427	4	4	2
ISThsp21	IS5	IS427		1	1					IS5	IS5	1		3
ISCARN16	IS21		1		1					IS5		1		2
ISCARN17	IS21		2		2					IS630		3	1	4
ISCARN25	IS630		2		2					IS66		2	7	5
others	IS200/IS605	IS1341	2		2					ISL3		1	1
	IS5	IS5	3		3					Tn3		1			1
	IS21		2		2					Total		37	51	40	1	0
	IS110	IS1111	1		1
	IS5	IS427	2		2
	IS66		2		2
	IS1182		2		2
	IS5		2		2
	IS110		3		3
	IS1634		1		1
	IS3		1		1
	IS30		1		1
	IS630		2		2
Total			40	51	91	0	1	1
