# Supplementary material for: Structure, Function, and Evolution of the Thiomonas spp. Genome
Source: PLoS Genet. 2010 Feb 26;6(2):e1000859. doi: 10.1371/journal.pgen.1000859 (PMC2829063; doi:10.1371/journal.pgen.1000859)
Supplement: Table S3 — Genomic Islands (GEIs) or islets found in the Thiomonas sp. 3As genome. (0.04 MB XLS) [file pgen.1000859.s007.xls]

## Sheet: Feuil1
GEI-Name	Genes Labels	Begin	End	Length	Presence of repeat sequences (size in bp)	Synteny with (nb of genes)a	Particular function	tRNA or misc_RNA bordering	Number of extrachromosomal gene (plasmid, transposon or phages)	Number of copyb
										3As	CB1	CB2	CB3	CB6
A	THI_0076 to TH_I0087	73778	84418	9500	nd	-	genes encoding modification/restriction enzymes	no	3	1	1	0	0	1
B	THI_0451 to THI_0537	460972	540555	80300	nd	Rhodoferax ferrireducens (benzoate, shikimate, 12), Burkholderia xenovorans LB400 (acetoin, pqq genes, 11, FE3+ transport, 5), Ralstonia eutropha JMP134 (acetoin, pqq genes, 7, ETBE degradation, 2), Nitratiruptor sp. SB155-2 (intermediate metabolism, 8)	Aerobic benzoate metabolism, shikimate pathway, Acetoin catabolism, degradation of ethyl tert-butyl ether (ETBE), which is a major pollutant from gasoline, Fe3+ transporter, phenylacetic acid aerobic degradation (paa genes), several genes involved intermediate metabolism but duplicated in the genome	yes (both sides)	12	1	1	0	0	1
C	THI_0591 to THI_0629 (0583-0590?)	594912	631421	41300	nd	Thiomonas sp. 3As (GEI-S), Burkholderia and Pseudomonas strains (3)	genes encoding modification/restriction enzymes, urocanate, hydroxyisobutyrate metabolism	yes	6	1	1	0	0	1
D	THI_690 to THI_722	684982	709847	25500	nd	Azoarcus, Thiomonas (ompR), Xanthomonas oryzae, duplication in Thiomonas for glucan biosynthesis (THI_0709-0714), THI_0720 duplicated and synteny conserved with THI_0627 (GEI-C), THI_3061 (GEI-O) THI_1710 (GEI-I) and THI_1092	two-component regulator OmpR, cueO , glucan biosynthesis mdo genes, glycosyltransferases	no	8	1	1	0+	0+	1
E	THI_0914 to THI_0960	917575	962292	44600	nd	Thiomonas sp. 3As(GEI-C and GEI-S), Burkholderia cenocepacia (5) and Polaromonas naphtalenivorans (4)	lysine transport, hydroxyisobutyrate dehydrogenase, DNA polymerase, genes encoding modification/restriction enzymes	yes	5	1	1	0+	0+	1
F	THI_1296 to THI_1321	1288486*	1309851	21900	nd	Thiomonas sp. 3As (GEI-J), Burkholderia (3)	genes encoding modification/restriction enzymes	yes	10	1	1	0+	0+	1
G	THI_1363 to THI_1382	1352740*	1366170	9700	nd	-	hicB, argtRNA	yes	8	1	1	0	0	1
H	THI_1425 to THI_1473	1410074	1451856	41782	yes (17)	-	genes encoding modification/restriction enzymes	yes	11	1	1	0	0	1
I	THI_1708 to THI_1740	1696347	1724929	28582	yes (52)	F. alni (7); R. solanacearum (4)	genes related to quorum sensing, Clavaminic acid synthesis genes	yes	8	1	0	0	0	0
J	THI_1916 to THI_2030	1895739	1990894	95000	nd	Mycobacterium vanbaalenii (4), A. ferrooxidans (3)	lysogenic bacteriophage; Cd/Zn/Ag resistance (czcABC)	yes (both sides)	>40	1	1	0	1+	1
K	THI_2043 to THI_2075	2004405	2023922	19517	yes (51)	-	genes involved in cobalamine biosynthesis	yes	4	1	0	0	0	0
L	THI_2314 to THI_2396	2276244	2354910	78700	nd	Rhodopseudomonas palustris (6), P. naphtalenivorans (5), Nitrosomonas eutropha plasmid (5), Leptothrix cholodnii (5, biotine)	klb, trb, mob and tra genes (integrated conjugative plasmid?), Co/Zn/Cd efflux. panthotenate and biotine synthesis.This island is particularly rich in signal transduction proteins with GGDEF, EAL and/or GAF domains: THI_2337, THI_2338, THI_2343, THI_2375, THI_2380, THI_2394. In several species, proteins containing GGDEF domains have been implicated in biosynthesis of exopolysaccharides, formation…	yes (both sides)	20	1	1	1±	1±	1
M	THI_2535 to THI_2552	2498928*	2509466*	10500	nd	Synechococcus (3)	hp?	yes	7	1	1+	0+	1	1+
N	THI_2731 to THI_2742	2686611	2694791	8100	nd	-	hp?	yes	1	1	1	0	0	1
O	THI_3048 to THI_3175	2988667	3089089	100422	yes(10)	Polaromonas (8), Cupriavidus metallidurans (6), Neutrosomonas eutropha, H. arsenicoxydans; C. metallidurans, A. ferrooxidans, Methylibium petroleiphilum (9)	ars, aox, mer, cus, cop, cad genes, Mo metabolism, S metabolism (cys genes), butyrate/butanol fermentation	no	21	1	1+	1±	1+	1+
P	THI_3203 to THI_3213	3123642	3130824	6800	nd	-	-	yes	2	1	2	2	2	1+
Q	THI_3468 to THI_3485	3372787	3391152	18365	yes(112)	A. marina MBIC11017 (4)	genes encoding modification/restriction enzymes	yes	3	1	1	0	0	1
R	THI_3539 to THI_3593	3446527	3490012	43600	nd	several bacteria (more than 10 genes), Nitrobacter (13), Ralstonia (7), E. coli (paa genes), Ralstonia (12) R. ferrireducens (8)	branched-chain amino acid transport system (duplication), phenylacetic acid aerobic degradation (paa genes), ure genes (urease)	no	9	1	1+	0+	0+	1+
S	THI_3607 to THI_3717	3504235	3615631	111500	nd	Thiomonas sp. 3As (GEI-C), Dinoroseobacter shibae (16), Rhodobacter sphaeroides (9), Burkholderia and Pseudomonas strains (9), D. aromatica (4), Methylobacterium (9+4)	atrazin degradation, clavulanic acid biosynthesis, fatty acid metabolism, urea and nitrate metabolism, transport systems, genes encoding modification/restriction enzymes	yes	7	1	1	0+	0	1
	Entire genome
a Only synteny of more than 3 genes were mentioned; b 0 and 0+: the entire region is absent or only in part deleted, respectively (dark grey), 2 or 1+ the entire region is duplicated or only in part duplicated, respectively (light grey); 1± some genes of this region are absent and others are duplicated; hp?: hypothetical proteins
