# Supplementary material for: Structure, Function, and Evolution of the Thiomonas spp. Genome
Source: PLoS Genet. 2010 Feb 26;6(2):e1000859. doi: 10.1371/journal.pgen.1000859 (PMC2829063; doi:10.1371/journal.pgen.1000859)
Supplement: Table S4 — Phylogenetic analysis of the 75 genes contained in the ThGEI-L island. (0.04 MB XLS) [file pgen.1000859.s008.xls]

## Sheet: Feuil1
Gene	Closest relativea	Belong in a subgroup composed ofb	Originc	Global phylogenyd	HGTe
THI_2314	Thiomonas intermedia	Beta-Proteobacteria	Proteobacteria
THI_2315	Thiomonas intermedia	Beta/Gamma-Proteobacteria	Proteobacteria
THI_2316	Thiomonas intermedia	Beta/Alpha-Proteobacteria	Proteobacteria		Numerous HGT
THI_2317	Thiomonas intermedia	Beta/Gamma-Proteobacteria	Proteobacteria		Numerous HGT
THI_2318
THI_2320
THI_2321	Thiomonas intermedia			Two homologues only (Alpha and Beta)
THI_2322	Thiomonas intermedia		?	Few homologues in various phyla
THI_2323	Acidovorax delafieldii	Beta/Gamma-Proteobacteria	Proteobacteria
THI_2324	Thiomonas intermedia	Beta/Gamma-Proteobacteria	Alpha-Proteobacteria
THI_2325	Thiomonas intermedia	Beta/Gamma/Alpha-Proteobacteria	Proteobacteria	Few homologues
THI_2326	Thiomonas intermedia	Beta/Gamma/Alpha-Proteobacteria	Proteobacteria
THI_2327
THI_2328	Thiomonas intermedia	Beta-Proteobacteria	Beta-Proteobacteria	Two homologues only
THI_2329	Thiomonas intermedia	Beta/Gamma/Alpha-Proteobacteria	Proteobacteria	Few homologues
THI_2330	Thiomonas intermedia	Beta/Gamma/Alpha-Proteobacteria	Proteobacteria	Few homologues in other phyla
THI_2331	Thiomonas intermedia	Beta/Gamma/Alpha-Proteobacteria	Proteobacteria	Few homologues in other phyla
THI_2333
THI_2334	Beta-Proteobacteria	Beta/Gamma/Alpha-Proteobacteria	Proteobacteria	Few homologues in other phyla
THI_2335
THI_2336	Burkholderia phytofirmans/Thiomonas intermedia	Beta-Proteobacteria	Beta-Proteobacteria	Homologues found in other proteobacterial and non proteobacterial lineages
THI_2337	Leptospirillum ferrodiazotrophum (Nitrospirae)	Beta/Alpha-Proteobacteria	?	Homologues found in other proteobacterial and non proteobacterial lineages	Many HGT
THI_2338	Thiomonas intermedia	Gamma-Proteobacteria	Beta/Gamma-Proteobacteria	Homologues found also in Delta-Proteobacteria and few other lineages
THI_2339	Halorhodospira halophila	Beta/Gamma/Delta-Proteobacteria	Proteobacteria	HGT	HGT
THI_2340	Thiomonas intermedia	Beta/Gamma/Alpha/Delta-Proteobacteria mixed	?	Homologues found in other proteobacterial and non proteobacterial lineages	Many HGT
THI_2341	Thiomonas intermedia	Beta/Gamma-Proteobacteria	Proteobacteria	Homologues found also in Alpha-Proteobacteria and Eucarya
THI_2342	Thiomonas intermedia	Beta/Gamma/Alpha-Proteobacteria	?	Homologues found also in few Eucarya and Archaea
THI_2343	Thiomonas intermedia	?	?	Homologues found in various phyla	Many HGT
THI_2344
THI_2345	3 homologues found in Alpha-Proteobacteria and Cyanobacteria
THI_2346	Thiomonas intermedia	Beta/Gamma-Proteobacteria	?	Homologues found in various phyla	Many HGT
THI_2347
THI_2348	Thiomonas intermedia	Beta/Gamma-Proteobacteria	Beta/Gamma-Proteobacteria	No homologues present in other bacterial phyla
THI_2350	3 Beta-Proteobacteria	?	?	Homologues found in various phyla (mainly Actinobacteria and Firmicutes)
THI_2351	Beta-Proteobacteria	Beta-Proteobacteria	Beta-Proteobacteria	Homologues found also in Gamma/Alpha-Proteobacteria
THI_2352	Beta-Proteobacteria	Beta-Proteobacteria	Beta-Proteobacteria	Homologues also found in Gamma-Proteobacteria
THI_2353	Beta-Proteobacteria	Beta-Proteobacteria	Beta-Proteobacteria	Homologues also found in Gamma-Proteobacteria and in few other phyla
THI_2354	Beta-Proteobacteria	Beta-Proteobacteria	Beta-Proteobacteria	Homologues also found in Epsilon-Proteobacteria and in few other phyla
THI_2355	Beta-Proteobacteria	Beta/Gamma/Alpha-Proteobacteria	?	Homologues also found in few other phyla	HGT
THI_2356	3 Aquificales			No other homologues detected
THI_2357		Beta/Gamma-Proteobacteria	?	Homologues also found in few other phyla (mainly Actinobacteria)	HGT
THI_2358	Thiomonas intermedia	Mixed Proteobacteria	?	Homologues also found in few other phyla	Mainy HGT
THI_2359
THI_2361	Beta-Proteobacteria	Few Beta/Gamma/Alpha-Proteobacteria mixed	?	Homologues found in few Actinobacteria
THI_2362	Beta-Proteobacteria	Few Beta/Alpha-Proteobacteria mixed	?	Homologues found in few Actinobacteria
THI_2363	Thiomonas intermedia	Mixed Proteobacteria
THI_2364	Thiomonas intermedia	Mixed Proteobacteria	?	Distant homologues found in other phyla
THI_2366	Beta/Gamma-Proteobacteria	Mixed Proteobacteria	?	Distant homologues found in other phyla
THI_2367
THI_2369
THI_2370
THI_2371
THI_2372	Thiomonas intermedia	Mixed Proteobacteria	?	Few homologues also found in Eucarya
THI_2373	Delta-Proteobacteria	?	?	Homologues found in Beta/Gamma/Alpha-Proteobacteria and Firmicutes/Actinobacteria
THI_2374	Few Beta/Gamma-Proteobacteria			No homologues present in other bacterial phyla
THI_2375	Thiomonas intermedia	Mixed Proteobacteria	?	Distant homologues found in other phyla
THI_2376	Beta/Gamma-Proteobacteria mixed	Beta/Gamma-Proteobacteria mixed	?
THI_2377	Chloroflexi/Lentisphaerales	Mixed bacteria	?		Many HGT
THI_2378	Few Beta-Proteobacteria including Thiomonas intermedia	Beta-Proteobacteria	Beta-Proteobacteria	No other homologues detected
THI_2379	Few Beta-Proteobacteria including Thiomonas intermedia	Beta-Proteobacteria	Beta/Gamma-Proteobacteria	Homologues also found in few other phyla	Mainy HGT
THI_2380	Thiomonas intermedia	Mixed Proteobacteria		Few homologues also found in other bacterial phyla
THI_2382	Gamma-Proteobacteria	Mixed Proteobacteria	?	Homologues also found in few other phyla	Mainy HGT
THI_2383
THI_2384
THI_2385	Thiomonas intermedia	Mixed Proteobacteria	?		HGT
THI_2386
THI_2387
THI_2388	Thiomonas intermedia	Mixed Proteobacteria	?	Homologues also found in few other phyla	HGT
THI_2389
THI_2390
THI_2391
THI_2393
THI_2394	Mixed Nitrospirae and Beta/Gamma/Alpha-Proteobacteria	Mixed Nitrospirae and Beta/Gamma/Alpha-Proteobacteria	?	Homologues also found in few other phyla	HGT
THI_2395	Thiomonas intermedia	Mixed Proteobacteria	?		HGT
THI_2396	Thiomonas intermedia			3 homologues in Gamma-Proteobacteria
Lines sharing same colour had a similar evolutionary route; aDetermination of the closely related sequence to the gene of interest; bComposition of the taxonomic group containing the sequence of interest; cNon ambiguous evolutive origin of the sequence of interest; dDescription of the general taxonomy of the homologous sequences; ebased on the phylogenetic tree
