# Supplementary material for: Structure, Function, and Evolution of the Thiomonas spp. Genome
Source: PLoS Genet. 2010 Feb 26;6(2):e1000859. doi: 10.1371/journal.pgen.1000859 (PMC2829063; doi:10.1371/journal.pgen.1000859)
Supplement: Table S5 — Phylogenetic analysis of the 121 genes contained in the ThGEI-0 island. (0.05 MB XLS) [file pgen.1000859.s009.xls]

## Sheet: Feuil1
Gene	Closest relativea	Belong in a subgroup composed ofb	Originc	Global phylogenyd	HGTe
THI_3048	Beta-Proteobacteria	Beta-Proteobacteria	?	Few other various bacterial sequences
THI_3050	Beta/Gamma/Alpha-Proteobacteria	Beta/Gamma/Alpha-Proteobacteria	Proteobacteria	Few homologues in other bacterial phyla
THI_3051	Xanthomonas oryzae/Polaromonas naphthalenivor	Few Beta/Gamma/Alpha-Proteobacteria		Few homologues in various bacterial phyla (mainly Firmicutes)	HGT
THI_3052	Xanthomonas oryzae/Polaromonas naphthalenivor	Few Beta/Gamma/Alpha-Proteobacteria	?	Few homologues in various bacterial phyla (mainly Firmicutes)	HGT
THI_3053
THI_3054	2 Pseudomonas	Beta/Gamma/Delta/Epsilon-Proteobacteria	?	Few homologues in other bacterial phyla and in euka/archaea	Many HGT
THI_3055
THI_3056
THI_3057	Beta-Proteobacteria	Beta/Gamma/Alpha-Proteobacteria mixed	?		Many HGT
THI_3058
THI_3059	Few Beta/Gamma-Proteobacteria	?		Few homologues present in other bacterial phyla	Many HGT
THI_3060	2 Thiomonas intermedia			No other homologues
THI_3062	Beta/Gamma-Proteobacteria	Beta/Gamma/Alpha-Proteobacteria	Proteobacteria
THI_3063
THI_3065
THI_3066	2 Beta-Proteobacteria			No other homologues
THI_3067	Acidovorax sp.	Beta/Gamma-Proteobacteria	Beta/Gamma/Alpha-Proteobacteria	Few homologues present in other bacterial phyla	Many HGT
THI_3068	Acidovorax sp.	Beta/Gamma-Proteobacteria	Beta/Gamma/Alpha-Proteobacteria	Few homologues present in other bacterial phyla	Many HGT
THI_3069
THI_3070	Leptothrix, Burkholderia	Beta/Gamma/Alpha-Proteobacteria	Proteobacteria	Few homologues present in other bacterial phyla	Many HGT
THI_3071	Bradyrhizobium japonicum	Few Beta/Gamma/Alpha-Proteobacteria	?	Homologues present in other bacterial phyla	Many HGT
THI_3072	Thiomonas intermedia	Beta/Gamma-Proteobacteria mixed	Beta/Gamma-Proteobacteria	Homologues present in other bacterial phyla	Many HGT
THI_3073	Gamma-Proteobacteria	Gamma-Proteobacteria		Few Beta/Alpha-Homologues
THI_3074	Thiomonas intermedia	Beta/Gamma/Alpha-Proteobacteria	Proteobacteria	Few homologues present in other bacterial phyla	Many HGT
THI_3075	Thiomonas intermedia	Beta/Gamma/Alpha-Proteobacteria	Proteobacteria	No homologues present in other bacterial phyla
THI_3076	Thiomonas intermedia	Beta/Gamma-Proteobacteria mixed	Beta/Gamma/Alpha-Proteobacteria	Few homologues present in other bacterial phyla	HGT
THI_3077	2 Alpha-Proteobacteria	1 Beta/2 Gamma-Proteobacteria	?	Homologues found only in 4 Actinobacteria/1 Firmicutes/3Deinococci
THI_3078	2 Alpha-Proteobacteria	1 Beta/2 Gamma-Proteobacteria	?	Homologues found only in few archaeal methanogens
THI_3079	2 Alpha-Proteobacteria	1 Beta/2 Gamma-Proteobacteria	?	Many proteobacterial homologues/Few non proteobacterial homologues
THI_3081	Photobacterium profondum	2 Gamma-Proteobacteria/1 Acidobacteria	?	Homologues found also in 2 Cyanobacteria/1 Firmicute/2 Bacteroidetes
THI_3082
THI_3083
THI_3084	Beta-Proteobacteria	Beta-Proteobacteria	Beta-Proteobacteria	Few homologues present in other bacterial phyla (mainly Firmicutes)	Many HGT
THI_3085	Bordetella petri	Gamma-Proteobacteria	Proteobacteria	Few homologues present in other bacterial phyla	HGT
THI_3086	Bordetella petri	Few Gamma/Beta/Epsilon-Proteobacteria	Proteobacteria	2 homologues present in other bacterial phyla
THI_3087	Thiobacillus denitrificans			No other homologues detected
THI_3088
THI_3089
THI_3090	Burkholderia sp.	Beta-Proteobacteria	Beta/Gamma/Alpha-Proteobacteria
THI_3091	Burkholderia multivorans	Beta/Gamma-Proteobacteria	Beta/Gamma/Alpha-Proteobacteria	Few homologues present in other bacterial phyla	HGT
THI_3092	Beta/Gamma-Proteobacteria	Beta/Gamma-Proteobacteria	Beta/Gamma/Alpha-Proteobacteria	Few homologues present in other bacterial phyla	HGT
THI_3093	Beta/Gamma-Proteobacteria	Beta/Gamma-Proteobacteria	Beta/Gamma/Alpha-Proteobacteria	Few homologues present in other bacterial phyla	HGT
THI_3094	Nitrosomonas eutropha	Beta/Gamma-Proteobacteria	Beta/Gamma-Proteobacteria	Few homologues present in other bacterial phyla	HGT
THI_3095
THI_3096
THI_3097	Acidithiobacillus ferrooxidans	Beta/Gamma-Proteobacteria	?	Few homologues present in other bacterial phyla (mainly Actinobacteria)	HGT
THI_3098	Delta-Proteobacteria	Few Beta/Gamma/Delta/Epsilon-Proteobacteria	Proteobacteria	Few homologues present in other bacterial phyla	HGT
THI_3099	3 Beta-Proteobacteria	Firmicutes	Firmicutes	Homologues found also in Actinobacteria
THI_3100	Bordetella petri	Few Gamma/Delta-Proteobacteria (Desulfovibrio)	Proteobacteria	Few homologues in various other phyla
THI_3101	Beta-Proteobacteria	Beta-Proteobacteria	Beta-Proteobacteria	Other homologues in few other phyla
THI_3102
THI_3103	Beta-Proteobacteria	Beta-Proteobacteria	?	Few homologues in various other phyla
THI_3104
THI_3105	Azotobacter vinelandii	Beta/Gamma/Alpha-Proteobacteria	?
THI_3106	Marinobacter sp. ELB17	Few Beta/Gamma/Alpha-proteobacteria	?
THI_3107	Lutiella nitroferrum	Alpha/BetaProteobacteria	?	Archaeal and other bactarial homologues
THI_3109	Beta/Gamma/Alpha-Proteobacteria	Beta/Gamma/Alpha-Proteobacteria	?
THI_3110	Verminephrobacter/Xanthomonas	Beta/Gamma-Proteobacteria	Gamma-Proteobacteria	Few homologues on others bacteria phyla
THI_3111	2 Burkholderia	Beta-Proteobacteria	Beta/Gamma-Proteobacteria	Few homologues on others bacteria phyla
THI_3112
THI_3113	1 Delta/1 Alpha-Proteobacteria	Actinobacteria	?	Actinobacteria/Beta/Gamma/Alpha-Proteobacteria
THI_3114	1 Delta/2 Alpha-Proteobacteria	?	?	Present in many bacterial/archaeal/eukaryotes phyla	Many HGT
THI_3115	5 Actinobacteria	Beta/Gamma-Proteobacteria	?	Present in many bacterial/archaeal/eukaryotes phyla	Many HGT
THI_3116		Beta/Gamma/Alpha-Proteobacteria	?	Present in many bacterial/archaeal/eukaryotes phyla	Many HGT
THI_3117	Beta-Proteobacteria/Verrucomicrobia/Chlamydiales		Proteobacteria?	Present in few non proteobacterial phyla
THI_3118	Beta-Proteobacteria/Verrucomicrobia/Chlamydiales		Proteobacteria?	Present in few non proteobacterial phyla
THI_3119	Pelobacter propionicus	Beta/Gamma-Proteobacteria	Proteobacteria
THI_3120	Pelobacter propionicus	Beta/Gamma-Proteobacteria	Beta-Proteobacteria	Present in few non proteobacterial phyla
THI_3121		Beta/Delta-Proteobacteria	?	Present in few non proteobacterial phyla
THI_3122
THI_3123	Plesiocystis pacifica	Beta/Delta-Proteobacteria	?	Present in few non proteobacterial phyla	Many HGT
THI_3124	Thiomonas intermedia	2 Beta/2 Delta-Proteobacteria
THI_3125	Thiomonas intermedia	Beta/Gamma/Alpha-Proteobacteria	Proteobacteria
THI_3126	Thiomonas intermedia	Beta/Gamma/Alpha-Proteobacteria	Proteobacteria
THI_3127		Beta/Gamma/Alpha-Proteobacteria/Chlorobi	?
THI_3128
THI_3129
THI_3130
THI_3131	Nitrospirae	Actino/Beta-Proteobacteria	?	Present in few non proteobacterial phyla	Many HGT
THI_3133
THI_3134	Beta-Proteobacteria	Beta-Proteobacteria	Beta-Proteobacteria?	Present in few non proteobacterial phyla	Many HGT
THI_3135	Methylibium/Lepthotrix	Beta-Proteobacteria	Beta-Proteobacteria	Beta/Gamma/Alpha-Proteobacteria
THI_3136	Methylibium/Lepthotrix	Beta-Proteobacteria	Beta-Proteobacteria	Beta/Gamma/Alpha-Proteobacteria
THI_3137	Methylibium/Lepthotrix	Beta-Proteobacteria	Beta-Proteobacteria	Beta/Gamma/Alpha-Proteobacteria and few other non proteobacterial phyla
THI_3138	Methylibium/Lepthotrix	Beta-Proteobacteria	Beta-Proteobacteria	Beta-Proteobacteria/Actinobacteria/Bacteroidetes
THI_3139	Methylibium/Lepthotrix	Beta-Proteobacteria	Beta-Proteobacteria	Beta/Gamma/Alpha-Proteobacteria and few other non proteobacterial phyla
THI_3140	Methylibium/Lepthotrix	Beta-Proteobacteria	Beta/Gamma/Alpha-Proteobacteria	Present in few non proteobacterial phyla	Many HGT
THI_3141	Thiomonas intermedia	Beta-Proteobacteria	Beta/Gamma/Alpha-Proteobacteria
THI_3142	Thiomonas intermedia	Beta-Proteobacteria	Beta/Alpha-Proteobacteria	Present in many Firmicutes/Bacteroidetes/Chlorobi
THI_3143	Salmonella/Pseudomonas	Beta/Gamma/Alpha-Proteobacteria	Beta/Gamma/Alpha-Proteobacteria
THI_3144	Beta/Gamma-Proteobacteria	Beta/Gamma-Proteobacteria	Proteobacteria
THI_3145	Beta/Gamma-Proteobacteria	Few Beta/Gamma-Proteobacteria		Present in few non proteobacterial phyla (Firmicutes)	Many HGT
THI_3146	Beta/Gamma-Proteobacteria	Few Beta/Gamma-Proteobacteria		Present in few non proteobacterial phyla (Firmicutes, eukaryotes)	Many HGT
THI_3147	Beta/Gamma-Proteobacteria	Beta/Gamma-Proteobacteria	Beta/Gamma/Alpha-Proteobacteria
THI_3148	Acidithiobacillus caldus	Few Actinobacteria/Firmicutes/Cyanobacteria	?	Present in few non proteobacterial phyla (Firmicutes, eukaryotes)	Many HGT
THI_3149	Few Beta/Gamma/Alpha-Proteobacteria	Few Actinobacteria	?	Present in non proteobacterial phyla	Many HGT
THI_3150	Various Thiomonas	Beta-Proteobacteria	?	Present in many bacterial phyla	Many HGT
THI_3151	Few Beta/Gamma/Alpha-Proteobacteria	Beta/Gamma/Alpha-Proteobacteria	Beta/Gamma/Alpha-Proteobacteria		Many HGT
THI_3152	Thiomonas intermedia	Few Beta/Gamma/Alpha-Proteobacteria	?	Present in one Bacteroidetes
THI_3153
THI_3154	Beta-Proteobacteria	Beta-Proteobacteria	Beta-Proteobacteria	Present also in Gamma-Proteobacteria
THI_3155	Thiomonas intermedia	Beta-Proteobacteria	Beta-Proteobacteria	Present also in Firmictes and few other bacteria
THI_3156	Thiomonas intermedia	Various bacteria	?		Many HGT
THI_3157	Thiomonas intermedia	No other homologues	No other homologues	No other homologues
THI_3158	Thiomonas intermedia	Beta-Proteobacteria	Proteobacteria	Beta/Gamma/Alpha-Proteobacteria
THI_3159	Thiomonas intermedia	Beta-Proteobacteria	Beta-Proteobacteria	Few homologues pesent in few other bacterial phyla
THI_3160	Thiomonas intermedia	Beta/Gamma/Alpha-proteobacteria/Aquificales
THI_3161	Thiomonas intermedia	Actinobacteria/Beta-Proteobacteria	?	Few homologues present in Chlorobi/Cyanobacteria
THI_3162	Thiomonas intermedia	Beta/Gamma-Proteobacteria	Beta-Proteobacteria?	Homologues present in Bacteroidetes and Aquificales
THI_3163	Various Thiomonas	Beta-Proteobacteria	Proteobacteria	Present in few non proteobacterial phyla	HGT
THI_3164	Thiomonas intermedia	Beta-Proteobacteria	?	Various bacteria/archaea
THI_3165	Thiomonas intermedia	Beta/Alpha-Proteobacteria	Beta/Alpha/Delta-Proeobacteria		Many HGT
THI_3166	Thiomonas intermedia	Beta/Alpha-Proteobacteria	Beta/Alpha/Gamma/Delta-Proeobacteria		Many HGT
THI_3168	Bacillus mycoides	Virus	?	Various bacteria phyla	Many HGT
THI_3169
THI_3170
THI_3171
THI_3172	Ammonifex degensii	Beta/Gamma-Proteobacteria	Beta/Gamma-Proteobacteria	Few homologues
THI_3173	Thiomonas intermedia	Various bacterial phyla	?		Many HGT/ duplications
THI_3174	Few Beta/Gamma-Proteobacteria	Few Beta/Gamma-Proteobacteria	Proteobacteria
THI_3175	Beta/Gamma/Alpha-Proteobacteria	Various bacterial phyla	?		Many HGT
Lines sharing same colour had a similar evolutionary route; aDetermination of the closely related sequence to the gene of interest; bComposition of the taxonomic group containing the sequence of interest; cNon ambiguous evolutive origin of the sequence of interest; dDescription of the general taxonomy of the homologous sequences; ebased on the phylogenetic tree
